# Supplementary material for: Rapid Phenotypic and Metabolomic Domestication of Wild Penicillium Molds on Cheese
Source: mBio. 2019 Oct 15;10(5):e02445-19. doi: 10.1128/mBio.02445-19 (PMC6794487; doi:10.1128/mBio.02445-19)
Supplement: TABLE S4 [file mBio.02445-19-st004.xlsx]

## Sheet: Table S4
Table S4: Single-nucleotide polymorphisms detected in the genomes of domesticated strains of Penicillium commune strain 162_3FA.
Strain	Contig ID in P. commune strain 162_3FA assembly	Position in Contig	DNA Sequence Change	Amino Acid Change	Codon Change	CDS Position	Coverage	Variant Frequency	CDS ID	CDS Annotation
M2	309	34	C -> T	--	--	--	12	1	--	--
M2	931	91	A -> G	--	--	--	40	1	--	--
M2	558	1836	A -> G	--	--	--	31	1	--	--
M2	843	11851	A -> C	--	--	--	31	1	--	--
M2	111	85077	C -> T	G -> S	GGC -> AGC	100	39	1	Pc.00g166870.m01.CDS01, Pc.00g058000.m01.CDS01	LeuD/IlvD-like
M2	463	128477	C -> A	--	--	--	35	1	--	--
M5	354	2040	C -> A	--	--	--	36	1	--	--
M5	166	153937	G -> T	--	--	--	14	1	--	--
M5	33	341588	A -> G	--	--	--	20	1	--	--
M6	45	59	T -> C	--	--	--	41	1	--	--
M6	1281	133	G -> A	--	--	--	17	1	--	--
M6	692	294	G -> A	--	--	--	22	1	--	--
M6	354	1481	G -> T	E -> D	GAG -> GAT	105	22	1	Pc.00g209320.m01.CDS03, Pc.00g100450.m01.CDS03	Unknown
M6	843	11851	A -> C	--	--	--	24	1	--	--
M7	1281	133	G -> A	--	--	--	17	1	--	--
M7	354	1481	G -> T	E -> D	GAG -> GAT	105	26	1	Pc.00g209320.m01.CDS03, Pc.00g100450.m01.CDS03	Unknown
M7	843	11851	A -> C	--	--	--	32	1	--	--
M9	1281	133	G -> A	--	--	--	25	1	--	--
M9	558	1846	T -> C	--	--	--	17	1	--	--
M9	843	11851	A -> C	--	--	--	33	1	--	--
